# Supplementary material for: Proinsulin misfolding is an early event in the progression to type 2 diabetes
Source: eLife. 2019 Jun 11;8:e44532. doi: 10.7554/eLife.44532 (PMC6559786; doi:10.7554/eLife.44532)
Supplement: Figure 4—figure supplement 1—source data 1. [file elife-44532-fig4-figsupp1-data1.xlsx]

## Sheet: Fig.S2A Proins CNX coloc
Fig.4–figure supplement 1
proinsulin/calnexin colocalization
dbdb fed	db het fed	dbdb fasted					Fig. S2A	Proins/CNX coloc
0.639	0.715	0.749					Statistical analaysis data
0.896	0.622	0.59					Kruskal-Wallis test
0.5	0.576	0.507					P value	<0.0001
0.729	0.669	0.21					Exact or approximate P value?	Approximate
0.618	0.787	0.575					P value summary	****
0.901	0.535	0.655					Do the medians vary signif. (P < 0.05)?	Yes
0.85	0.53	0.415					Number of groups	3
0.354	0.665	0.347					Kruskal-Wallis statistic	31.58
0.808	0.666	0.629
0.561	0.907	0.656					Data summary
0.851	0.557	0.602					Number of treatments (columns)	3
0.785	0.413	0.612					Number of values (total)	171
0.681	0.176	0.376
0.747	0.452	0.722					Dunn's multiple comparisons test	Mean rank diff.	Significant?	Summary	Adjusted P Value
0.964	0.28	0.684
0.664	0.491	0.336					dbdb fasted vs. dbdb fed	-48.2	Yes	****	<0.0001	A-C
0.679	0.436	0.567					dbdb fasted vs. db het fed	-12.96	No	ns	0.5521	A-D
0.776	0.561	0.422					dbdb fed vs. db het fed	35.24	Yes	***	0.0005	C-D
0.578	0.602	0.536
0.955	0.64	0.617
0.745	0.456	0.499					Test details	Mean rank 1	Mean rank 2	Mean rank diff.	n1	n2
0.779	0.659	0.411
0.876	0.487	0.439					dbdb fasted vs. dbdb fed	63.55	111.8	-48.2	57	67
0.929	0.588	0.794					dbdb fasted vs. db het fed	63.55	76.51	-12.96	57	47
0.442	0.702	0.222					dbdb fed vs. db het fed	111.8	76.51	35.24	67	47
0.681	0.479	0.747
0.672	0.812	0.44
0.624	0.401	0.383
0.591	0.399	0.244
0.722	0.06	0.14
0.453	0.467	0.589
0.611	0.834	0.71
0.501	0.441	0.433
0.721	0.609	0.497
0.66	0.615	0.802
0.511	0.388	0.393
0.648	0.472	0.346
0.678	0.931	0.567
0.585	0.5	0.583
0.606	0.666	0.569
0.499	0.454	0.56
0.495	0.446	0.485
0.524	0.579	0.734
0.603	0.657	0.49
0.718	0.818	0.616
0.78	0.488	0.561
0.798	0.691	0.542
0.467		0.455
0.507		0.476
0.469		0.461
0.691		0.451
0.615		0.498
0.775		0.559
0.72		0.641
0.686		0.505
0.708		0.407
0.628		0.545
0.563
0.564
0.892
0.892
0.703
0.753
0.629
0.601
0.702
0.656
