# Supplementary material for: Proinsulin misfolding is an early event in the progression to type 2 diabetes
Source: eLife. 2019 Jun 11;8:e44532. doi: 10.7554/eLife.44532 (PMC6559786; doi:10.7554/eLife.44532)
Supplement: Figure 5—source data 1. [file elife-44532-fig5-data1.xlsx]

## Sheet: Fig5A-dbdb
Fig. 5A	db/db			densitometry ImageJ
	db diffBGL s3rep2 201118			k	k/dbhet Avg
		15437	dbhet	0.604468	0.70128					AVG	dbhet norma	std.dev	std.err
		15610	dbhom (normal)	1.45398	1.68685				dbhet	0.86195	1	0.354871	0.204891
		15438	dbhom (prediab)	1.37675	1.59726				dbhom (normal)	1.43795	1.66825	0.241739	0.139572
									dbhom (prediab)	1.86048	2.15846	0.625419	0.361096
	db diffBGL s2rep2 061218											Ear tag: BGL (mg/dL)	Ear tag: BGL (mg/dL)	Ear tag: BGL (mg/dL)
		15605	dbhet	0.781309	0.906444							15437: 138	15610: 101	15438: 237
		15604	dbhom	1.22203	1.41775							15605: 119	15604: 156	15572: 294
		15572	dbhom	1.76307	2.04544							15734: 154	15690: 84	15704: 260
											Avg BGL	137	113.667	263.667
											STD.DEV	17.5214	37.6342	28.6764
	db diffBGL s4 170319											dbhet	dbhom (normal)	dbhom (prediab)
		15734	dbhet	1.20007	1.39228							0.70128	1.68685	1.59726
		15690	dbhom (normal)	1.63784	1.90015							0.906444	1.41775	2.04544
		15704	dbhom (prediab)	2.44163	2.83268							1.39228	1.90015	2.83268
Fig. 5A	db/db
			Statistical analysis data						Mann Whitney U test
									t-test
