# Supplementary material for: Proinsulin misfolding is an early event in the progression to type 2 diabetes
Source: eLife. 2019 Jun 11;8:e44532. doi: 10.7554/eLife.44532 (PMC6559786; doi:10.7554/eLife.44532)
Supplement: Figure 5—source data 2. [file elife-44532-fig5-data2.xlsx]

## Sheet: Fig5B-LepR-Nkx2.1KO
Fig. 5B	Nkx2.1 Cre LepRKO							p58ipk			Final			p58ipk/CypB
			LepR hypo			MEAN				286-mean	sample-BG value				k	k/wt avg				Avg	wt norma	std.dev
			wt1	1	530	208.53	191	234		77.47	23.768			wt1	0.477298	0.797206			wt	0.598713	1	0.213554
			KO1	2	530	94.966	55	185		191.034	137.332			KO1	1.1384	1.90141			KO	1.06124	1.77253	0.395054
			wt2	3	530	203.781	185	226		82.219	28.517			wt2	0.732163	1.22289
			KO2	4	530	122.485	70	195		163.515	109.813			KO2	0.795769	1.32913
			wt3	5	530	116.657	74	202		169.343	115.641			wt3	0.58668	0.979901
			KO3	6	530	46.798	3	145		239.202	185.5			KO3	1.24955	2.08705
			BG	7	530	232.298	229	236
					286-BG	53.702
								CypB
						MEAN				286-mean	sample-BG value
			wt1	1	720	173.364	123	230		112.636	49.797			WT	KO
			KO1	2	720	102.525	9	224		183.475	120.636		1	0.79	1.9
			wt2	3	720	184.212	143	227		101.788	38.949		2	1.22	1.33
			KO2	4	720	85.165	0	218		200.835	137.996		3	0.97	2.1
			wt3	5	720	26.05	0	171		259.95	197.111		Avg BGL:	145	183
			KO3	6	720	74.707	0	206		211.293	148.454
			BG	7	720	223.161	210	233
					286-BG	62.839
Fig. 5B	Nkx2.1 Cre LepRKO				STATISTICAL DATA ANALYSIS
					Mann Whitney U test				t-test
