# Supplementary material for: Proinsulin misfolding is an early event in the progression to type 2 diabetes
Source: eLife. 2019 Jun 11;8:e44532. doi: 10.7554/eLife.44532 (PMC6559786; doi:10.7554/eLife.44532)
Supplement: Figure 7—source data 1. [file elife-44532-fig7-data1.xlsx]

## Sheet: Fig.7B One-CysProins Mono-Dimer
Fig. 7B	keep-one cysteine proinsulin Monomer/Dimer
numerical values you used to plot Fig. 7B
keep-one cysteine proinsulin:			A6	A11	B7	A7	B19	A20
monomer/covalent dimer			1.11027	1.38925	4.26832	4.14107	0.081092	0.203616
monomer/covalent dimer			0.631942	0.966384	2.03685	4.4746	0.262294	1.16241
monomer/covalent dimer			1.32429	1.11044	1.88267	3.86955	0.685735	1.80943
monomer/covalent dimer			1.69373	2.08844	0.948148	1.8625	0.239907	0.645363
monomer/covalent dimer			1.60489	1.48638	0.943927	4.14001	0.178124	0.5343
monomer/covalent dimer			1.17393	1.60946	1.28472	1.22493	0.778105	2.59152
monomer/covalent dimer			1.13478	1.16454	0.983237	0.506591	0.580784	1.71354
Fig. 7B	keep-one cysteine proinsulin Monomer/Dimer
Statistical Analysis
Table Analyzed	keep-one			Dunn's multiple comparisons test	Mean rank diff.	Significant?	Summary	Adjusted P Value
Kruskal-Wallis test				A6 vs. A11	-3.143	No	ns	>0.9999	A-B
P value	0.0047			A6 vs. B7	-3.857	No	ns	>0.9999	A-C
Exact or approximate P value?	Approximate			A6 vs. A7	-10.14	No	ns	>0.9999	A-D
P value summary	**			A6 vs. B19	15.29	No	ns	0.2963	A-E
Do the medians vary signif. (P < 0.05)?	Yes			A6 vs. A20	1.429	No	ns	>0.9999	A-F
Number of groups	6			A11 vs. B7	-0.7143	No	ns	>0.9999	B-C
Kruskal-Wallis statistic	16.9			A11 vs. A7	-7	No	ns	>0.9999	B-D
				A11 vs. B19	18.43	No	ns	0.0742	B-E
Data summary				A11 vs. A20	4.571	No	ns	>0.9999	B-F
Number of treatments (columns)	6			B7 vs. A7	-6.286	No	ns	>0.9999	C-D
Number of values (total)	42			B7 vs. B19	19.14	No	ns	0.0526	C-E
				B7 vs. A20	5.286	No	ns	>0.9999	C-F
				A7 vs. B19	25.43	Yes	**	0.0016	D-E
				A7 vs. A20	11.57	No	ns	>0.9999	D-F
				B19 vs. A20	-13.86	No	ns	0.5188	E-F
